# Supplementary material for: Regioselective Glycosylation of Demethylbellidifolin by Glycosyltransferase AbCGT Yields Potent Anti-Renal Fibrosis Compound
Source: Molecules. 2026 Jan 15;31(2):309. doi: 10.3390/molecules31020309 (PMC12844164; doi:10.3390/molecules31020309)
Supplement: Supplementary file 1 [file molecules-31-00309-s001.zip]

Archive with 1 entries (1 files):
- molecules-4053715-supplementary.pdf
